# Supplementary material for: CYP2D6 Metabolizer Phenotype Is Associated with Early Antidepressant Discontinuation in the UK Biobank
Source: Pharmaceuticals (Basel). 2026 Jul 1;19(7):1028. doi: 10.3390/ph19071028 (PMC13416362; doi:10.3390/ph19071028)
Supplement: Supplementary file 1 [file pharmaceuticals-19-01028-s001.zip]

Archive with 1 entries (1 files):
- pharmaceuticals-4316642-supplementary.xlsx
