# Supplementary material for: CYP2D6 Metabolizer Phenotype Is Associated with Early Antidepressant Discontinuation in the UK Biobank
Source: Pharmaceuticals (Basel). 2026 Jul 1;19(7):1028. doi: 10.3390/ph19071028 (PMC13416362; doi:10.3390/ph19071028)
Supplement: Supplementary file 1 [file pharmaceuticals-19-01028-s001.zip › pharmaceuticals-4316642-supplementary.xlsx]

## Sheet: S1_Discontinuation
Metabolizer phenotype	Event frequency	% event	OR (95% CI)	P
fluoxetine
PM	238/1170	20.3%	1.060 (0.902–1.246)	0.481
IM	1197/6400	18.7%	0.936 (0.857–1.022)	0.140
NM	1536/7792	19.7%	-	-
UM	34/210	16.2%	0.780 (0.533–1.142)	0.202
paroxetine
PM	130/420	31.0%	1.569 (1.239–1.987)	<0.001
IM	591/2333	25.3%	1.140 (0.997–1.304)	0.056
NM	682/2898	23.5%	-	-
UM	18/67	26.9%	1.260 (0.710–2.234)	0.430
mirtazapine
PM	59/207	28.5%	1.490 (1.048–2.119)	0.026
IM	322/1366	23.6%	1.180 (0.985–1.413)	0.073
NM	370/1717	21.5%	-	-
UM	12/50	24.0%	1.138 (0.573–2.260)	0.711
venlafaxine
PM	42/168	25.0%	1.469 (0.995–2.171)	0.053
IM	218/945	23.1%	1.258 (1.008–1.570)	0.043
NM	229/1178	19.4%	-	-
UM	5/36	13.9%	0.736 (0.279–1.939)	0.535

## Sheet: S2_Immediate_discontinuation
Predictor	OR (95% CI)	P
paroxetine
Poor vs Normal	1.398 (1.105–1.770)	0.005
Ultrarapid vs Normal	1.142 (0.646–2.020)	0.648
Sex (1 vs 0)	0.955 (0.832–1.096)	0.510
Age (per year)	0.995 (0.988–1.003)	0.232
Townsend index	1.008 (0.987–1.029)	0.464
mirtazapine
Poor vs Normal	1.204 (0.854–1.696)	0.290
Ultrarapid vs Normal	1.027 (0.519–2.034)	0.938
Sex (1 vs 0)	0.854 (0.719–1.013)	0.071
Age (per year)	1.013 (1.004–1.022)	0.005
Townsend index	0.989 (0.964–1.015)	0.396
venlafaxine
Poor vs Normal	1.340 (0.902–1.989)	0.147
Ultrarapid vs Normal	0.552 (0.192–1.584)	0.269
Sex (1 vs 0)	0.688 (0.542–0.875)	0.002
Age (per year)	1.010 (0.998–1.023)	0.088
Townsend index	1.009 (0.976–1.043)	0.590

## Sheet: S3_Immediate_vs_late
Predictor	OR	CI_low	CI_high	P
paroxetine
Poor vs Normal	1.612	0.868	2.994	0.13
Ultrarapid vs Normal	1.355	0.305	6.019	0.69
Sex (1 vs 0)	0.838	0.619	1.133	0.25
Age (per year)	1.033	1.016	1.051	<0.001
Townsend index	1.007	0.962	1.055	0.752
mirtazapine
Poor vs Normal	0.741	0.301	1.823	0.514
Ultrarapid vs Normal	1.298	0.158	10.654	0.808
Sex (1 vs 0)	1.485	0.887	2.485	0.132
Age (per year)	1.06	1.035	1.085	<0.001
Townsend index	1.025	0.951	1.104	0.519
venlafaxine
Poor vs Normal	3.433	0.99	11.899	0.052
Ultrarapid vs Normal	1.152	0.119	11.183	0.903
Sex (1 vs 0)	0.643	0.38	1.09	0.101
Age (per year)	1.056	1.025	1.087	<0.001
Townsend index	1.024	0.947	1.106	0.555

## Sheet: S4_Cox_maintenance_phase
Predictor	HR (95% CI)	P
paroxetine
Age (per year)	0.964 (0.949–0.979)	<0.001
Sex (1 vs 0)	1.089 (0.829–1.429)	0.541
Townsend index	1.006 (0.964–1.048)	0.796
Intermediate vs Normal	0.891 (0.680–1.168)	0.403
Poor vs Normal	0.850 (0.480–1.504)	0.576
Ultrarapid vs Normal	0.667 (0.165–2.697)	0.570
mirtazapine
Age (per year)	0.945 (0.924–0.967)	<0.001
Sex (1 vs 0)	0.512 (0.316–0.832)	0.007
Townsend index	0.974 (0.910–1.042)	0.440
Intermediate vs Normal	1.069 (0.665–1.718)	0.784
Poor vs Normal	1.641 (0.732–3.678)	0.229
Ultrarapid vs Normal	0.964 (0.132–7.027)	0.971
venlafaxine
Age (per year)	0.961 (0.938–0.986)	0.002
Sex (1 vs 0)	1.010 (0.634–1.607)	0.968
Townsend index	0.995 (0.928–1.068)	0.892
Intermediate vs Normal	1.530 (0.972–2.409)	0.066
Poor vs Normal	0.658 (0.202–2.141)	0.487
Ultrarapid vs Normal	0.817 (0.111–5.987)	0.842

## Sheet: S5_Switching
	30 days				60 days				90 days
Metabolizer phenotype	Event frequency	% event	OR (95% CI)	P	Event frequency	% event	OR (95% CI)	P	Event frequency	% event	OR (95% CI)	P
fluoxetine
PM	34/1170	2.9%	1.004 (0.696–1.449)	0.983	46/1170	3.9%	0.975 (0.711–1.339)	0.878	50/1170	4.3%	0.964 (0.711–1.306)	0.813
IM	207/6400	3.2%	1.114 (0.920–1.350)	0.269	256/6400	4.0%	0.988 (0.834–1.170)	0.888	269/6400	4.2%	0.943 (0.801–1.110)	0.480
NM	226/7792	2.9%	-	-	315/7792	4.0%	-	-	346/7792	4.4%	-	-
UM	6/210	2.9%	0.993 (0.435–2.264)	0.986	6/210	2.9%	0.706 (0.311–1.605)	0.406	7/210	3.3%	0.749 (0.349–1.607)	0.459
paroxetine
PM	15/420	3.6%	1.532 (0.868–2.705)	0.141	17/420	4.0%	1.427 (0.838–2.429)	0.190	18/420	4.3%	1.426 (0.850–2.392)	0.179
IM	45/2333	1.9%	0.808 (0.553–1.181)	0.272	62/2333	2.7%	0.916 (0.657–1.278)	0.606	74/2333	3.2%	1.035 (0.756–1.416)	0.830
NM	69/2898	2.4%	-	-	85/2898	2.9%	-	-	90/2898	3.1%	-	-
UM	0/67	0.0%	0.000 (0.000–inf)	0.992	2/67	3.0%	1.040 (0.250–4.324)	0.956	3/67	4.5%	1.487 (0.458–4.828)	0.509
mirtazapine
PM	17/207	8.2%	1.010 (0.597–1.712)	0.969	19/207	9.2%	0.852 (0.517–1.402)	0.528	21/207	10.1%	0.899 (0.558–1.450)	0.664
IM	135/1366	9.9%	1.213 (0.946–1.554)	0.127	167/1366	12.2%	1.149 (0.919–1.437)	0.222	181/1366	13.3%	1.190 (0.957–1.478)	0.117
NM	143/1717	8.3%	-	-	186/1717	10.8%	-	-	196/1717	11.4%	-	-
UM	3/50	6.0%	0.674 (0.207–2.198)	0.513	6/50	12.0%	1.071 (0.449–2.559)	0.877	7/50	14.0%	1.211 (0.535–2.742)	0.646
venlafaxine
PM	4/168	2.4%	0.779 (0.273–2.222)	0.640	5/168	3.0%	0.813 (0.317–2.086)	0.667	6/168	3.6%	0.820 (0.346–1.945)	0.653
IM	42/945	4.4%	1.530 (0.968–2.418)	0.068	48/945	5.1%	1.458 (0.954–2.227)	0.081	51/945	5.4%	1.296 (0.868–1.934)	0.204
NM	36/1178	3.1%	-	-	43/1178	3.7%	-	-	51/1178	4.3%	-	-
UM	1/36	2.8%	0.909 (0.121–6.846)	0.926	1/36	2.8%	0.754 (0.101–5.649)	0.783	1/36	2.8%	0.642 (0.086–4.788)	0.665

## Sheet: S6_Side_effects
	30 days				60 days				90 days
Metabolizer phenotype	Event frequency	% event	OR (95% CI)	P	Event frequency	% event	OR (95% CI)	P	Event frequency	% event	OR (95% CI)	P
fluoxetine
PM	33/1170	2.8%	0.961 (0.664–1.392)	0.834	51/1170	4.4%	0.939 (0.695–1.267)	0.679	68/1170	5.8%	1.012 (0.778–1.317)	0.927
IM	181/6400	2.8%	0.960 (0.788–1.170)	0.688	284/6400	4.4%	0.952 (0.812–1.116)	0.544	382/6400	6.0%	1.037 (0.901–1.194)	0.610
NM	229/7792	2.9%	-	-	362/7792	4.6%	-	-	450/7792	5.8%	-	-
UM	3/210	1.4%	0.470 (0.149–1.481)	0.197	6/210	2.9%	0.599 (0.264–1.358)	0.219	11/210	5.2%	0.897 (0.485–1.660)	0.730
paroxetine
PM	10/420	2.4%	1.119 (0.569–2.200)	0.745	15/420	3.6%	0.924 (0.534–1.600)	0.778	20/420	4.8%	1.011 (0.625–1.635)	0.966
IM	61/2333	2.6%	1.226 (0.857–1.754)	0.264	92/2333	3.9%	1.021 (0.770–1.353)	0.886	129/2333	5.5%	1.179 (0.921–1.510)	0.191
NM	62/2898	2.1%	-	-	112/2898	3.9%	-	-	137/2898	4.7%	-	-
UM	3/67	4.5%	2.157 (0.659–7.058)	0.204	4/67	6.0%	1.604 (0.573–4.487)	0.368	4/67	6.0%	1.303 (0.467–3.634)	0.613
mirtazapine
PM	10/207	4.8%	1.614 (0.807–3.230)	0.176	15/207	7.2%	1.495 (0.846–2.643)	0.166	20/207	9.7%	1.471 (0.893–2.423)	0.129
IM	46/1366	3.4%	1.110 (0.741–1.662)	0.612	82/1366	6.0%	1.218 (0.892–1.665)	0.215	115/1366	8.4%	1.263 (0.965–1.652)	0.089
NM	53/1717	3.1%	-	-	86/1717	5.0%	-	-	117/1717	6.8%	-	-
UM	2/50	4.0%	1.327 (0.314–5.616)	0.701	3/50	6.0%	1.200 (0.366–3.940)	0.763	4/50	8.0%	1.187 (0.420–3.358)	0.747
venlafaxine
PM	4/168	2.4%	0.661 (0.234–1.870)	0.435	13/168	7.7%	1.530 (0.821–2.851)	0.180	14/168	8.3%	1.251 (0.691–2.263)	0.460
IM	34/945	3.6%	1.004 (0.633–1.593)	0.986	51/945	5.4%	1.042 (0.711–1.528)	0.832	72/945	7.6%	1.150 (0.825–1.602)	0.410
NM	42/1178	3.6%	-	-	61/1178	5.2%	-	-	79/1178	6.7%	-	-
UM	0/36	0.0%	0.000 (0.000–inf)	0.999	1/36	2.8%	0.517 (0.070–3.842)	0.519	1/36	2.8%	0.396 (0.053–2.931)	0.364

## Sheet: S7_Maxdose_side_effects
	30 days		60 days		90 days
	OR (95% CI)	P	OR (95% CI)	P	OR (95% CI)	P
fluoxetine
Event frequency	446/15563		703/15563		911/15563
% event	2.9%		4.5%		5.9%
Maximum dose (mg)	1.005 (0.982–1.027)	0.696	1.005 (0.987–1.023)	0.608	1.013 (0.999–1.027)	0.066
Age (per year)	1.010 (1.000–1.020)	0.061	1.009 (1.001–1.017)	0.032	1.007 (1.000–1.015)	0.042
Sex (1 vs 0)	1.301 (1.068–1.585)	0.009	1.213 (1.034–1.424)	0.018	1.190 (1.032–1.372)	0.017
Townsend index	1.000 (0.970–1.030)	0.975	1.015 (0.991–1.040)	0.223	1.012 (0.991–1.034)	0.255
paroxetine
Event frequency	136/5717		223/5717		290/5717
% event	2.4%		3.9%		5.1%
Maximum dose (mg)	0.997 (0.959–1.037)	0.898	0.999 (0.969–1.030)	0.954	1.002 (0.975–1.029)	0.913
Age (per year)	0.993 (0.973–1.013)	0.488	1.002 (0.987–1.018)	0.768	1.004 (0.990–1.018)	0.588
Sex (1 vs 0)	0.905 (0.624–1.312)	0.597	0.831 (0.618–1.118)	0.221	0.809 (0.622–1.051)	0.113
Townsend index	1.031 (0.977–1.087)	0.270	1.035 (0.992–1.080)	0.109	1.039 (1.001–1.078)	0.045
mirtazapine
Event frequency	111/3336		186/3336		256/3336
% event	3.3%		5.6%		7.7%
Maximum dose (mg)	1.018 (1.001–1.035)	0.042	1.022 (1.009–1.035)	0.001	1.020 (1.008–1.031)	0.001
Age (per year)	1.014 (0.994–1.035)	0.170	1.008 (0.992–1.023)	0.344	1.011 (0.997–1.024)	0.122
Sex (1 vs 0)	0.939 (0.638–1.382)	0.749	0.859 (0.634–1.164)	0.327	0.865 (0.666–1.123)	0.276
Townsend index	0.984 (0.928–1.044)	0.592	0.980 (0.936–1.025)	0.376	0.994 (0.956–1.033)	0.764
venlafaxine
Event frequency	80/2326		126/2326		166/2326
% event	3.4%		5.4%		7.1%
Maximum dose (mg)	1.005 (1.000–1.009)	0.032	1.004 (1.001–1.008)	0.020	1.005 (1.002–1.008)	0.001
Age (per year)	0.984 (0.960–1.010)	0.224	1.004 (0.984–1.025)	0.693	1.000 (0.983–1.018)	0.993
Sex (1 vs 0)	0.660 (0.394–1.107)	0.115	1.047 (0.716–1.533)	0.812	1.143 (0.821–1.592)	0.429
Townsend index	0.920 (0.851–0.994)	0.035	0.979 (0.924–1.037)	0.467	1.003 (0.954–1.053)	0.917

## Sheet: S8_Dose_escalation_side_effects
	30 days		60 days		90 days
	OR (95% CI)	P	OR (95% CI)	P	OR (95% CI)	P
fluoxetine
Event frequency	446/15572		703/15572		911/15572
% event	2.9%		4.5%		5.9%
Dose escalation	1.243 (0.506–3.054)	0.635	1.259 (0.614–2.582)	0.530	1.757 (1.007–3.066)	0.047
Age (per year)	1.010 (1.000–1.020)	0.062	1.009 (1.001–1.017)	0.032	1.007 (1.000–1.015)	0.043
Sex (1 vs 0)	1.300 (1.067–1.584)	0.009	1.212 (1.033–1.423)	0.018	1.189 (1.031–1.371)	0.017
Townsend index	1.000 (0.970–1.030)	0.982	1.015 (0.991–1.040)	0.219	1.013 (0.991–1.034)	0.249
paroxetine
Event frequency	136/5718		223/5718		290/5718
% event	2.4%		3.9%		5.1%
Dose escalation	1.052 (0.678–1.633)	0.822	1.092 (0.775–1.539)	0.615	1.266 (0.946–1.695)	0.112
Age (per year)	0.993 (0.973–1.013)	0.497	1.003 (0.987–1.018)	0.755	1.004 (0.990–1.018)	0.569
Sex (1 vs 0)	0.903 (0.623–1.309)	0.591	0.829 (0.617–1.116)	0.216	0.806 (0.620–1.048)	0.107
Townsend index	1.030 (0.977–1.087)	0.276	1.035 (0.992–1.079)	0.113	1.038 (1.000–1.077)	0.050
mirtazapine
Event frequency	111/3340		186/3340		256/3340
% event	3.3%		5.6%		7.7%
Dose escalation	1.430 (0.964–2.119)	0.075	1.424 (1.046–1.937)	0.025	1.290 (0.986–1.688)	0.063
Age (per year)	1.012 (0.992–1.032)	0.255	1.004 (0.989–1.020)	0.580	1.008 (0.994–1.021)	0.258
Sex (1 vs 0)	0.952 (0.647–1.400)	0.803	0.880 (0.650–1.190)	0.406	0.886 (0.683–1.150)	0.363
Townsend index	0.986 (0.930–1.046)	0.640	0.983 (0.939–1.029)	0.460	0.998 (0.960–1.037)	0.905
venlafaxine
Event frequency	80/2327		126/2327		166/2327
% event	3.4%		5.4%		7.1%
Dose escalation	1.998 (1.274–3.133)	0.003	1.575 (1.093–2.271)	0.015	1.460 (1.056–2.017)	0.022
Age (per year)	0.984 (0.960–1.010)	0.222	1.004 (0.984–1.024)	0.706	1.000 (0.982–1.018)	0.970
Sex (1 vs 0)	0.664 (0.396–1.113)	0.120	1.068 (0.730–1.562)	0.734	1.178 (0.847–1.639)	0.331
Townsend index	0.921 (0.852–0.996)	0.038	0.981 (0.926–1.039)	0.515	1.006 (0.957–1.056)	0.820

## Sheet: S9_Dose_sensitivity_pheno_SE
Drug	Outcome window	Contrast	Event frequency	% event	OR (base)	P (base)	OR (adjusted for dose)	P (adjusted for dose)	Direction unchanged	Significance unchanged (p<0.05)
Fluoxetine
fluoxetine	30 days	Intermediate vs Normal	181/6400	2.8%	0.961	0.697	0.961	0.693	Yes	Yes
fluoxetine	30 days	Poor vs Normal	33/1170	2.8%	0.962	0.837	0.962	0.838	Yes	Yes
fluoxetine	30 days	Ultrarapid vs Normal	3/210	1.4%	0.47	0.197	0.468	0.195	Yes	Yes
fluoxetine	60 days	Intermediate vs Normal	284/6400	4.4%	0.953	0.553	0.952	0.549	Yes	Yes
fluoxetine	60 days	Poor vs Normal	51/1170	4.4%	0.939	0.683	0.94	0.684	Yes	Yes
fluoxetine	60 days	Ultrarapid vs Normal	6/210	2.9%	0.598	0.219	0.596	0.216	Yes	Yes
fluoxetine	90 days	Intermediate vs Normal	382/6400	6.0%	1.038	0.6	1.037	0.616	Yes	Yes
fluoxetine	90 days	Poor vs Normal	68/1170	5.8%	1.013	0.922	1.014	0.919	Yes	Yes
fluoxetine	90 days	Ultrarapid vs Normal	11/210	5.2%	0.897	0.73	0.888	0.705	Yes	Yes
Mirtazapine
mirtazapine	30 days	Intermediate vs Normal	46/1366	3.4%	1.11	0.611	1.116	0.593	Yes	Yes
mirtazapine	30 days	Poor vs Normal	10/207	4.8%	1.612	0.178	1.63	0.168	Yes	Yes
mirtazapine	30 days	Ultrarapid vs Normal	2/50	4.0%	1.325	0.702	1.263	0.752	Yes	Yes
mirtazapine	60 days	Intermediate vs Normal	82/1366	6.0%	1.219	0.214	1.228	0.197	Yes	Yes
mirtazapine	60 days	Poor vs Normal	15/207	7.2%	1.493	0.168	1.513	0.155	Yes	Yes
mirtazapine	60 days	Ultrarapid vs Normal	3/50	6.0%	1.198	0.765	1.128	0.843	Yes	Yes
mirtazapine	90 days	Intermediate vs Normal	115/1366	8.4%	1.263	0.088	1.272	0.079	Yes	Yes
mirtazapine	90 days	Poor vs Normal	20/207	9.7%	1.469	0.131	1.488	0.12	Yes	Yes
mirtazapine	90 days	Ultrarapid vs Normal	4/50	8.0%	1.185	0.749	1.124	0.826	Yes	Yes
Paroxetine
paroxetine	30 days	Intermediate vs Normal	61/2333	2.6%	1.226	0.265	1.226	0.265	Yes	Yes
paroxetine	30 days	Poor vs Normal	10/420	2.4%	1.118	0.746	1.118	0.746	Yes	Yes
paroxetine	30 days	Ultrarapid vs Normal	3/67	4.5%	2.156	0.204	2.156	0.204	Yes	Yes
paroxetine	60 days	Intermediate vs Normal	92/2333	3.9%	1.02	0.889	1.02	0.889	Yes	Yes
paroxetine	60 days	Poor vs Normal	15/420	3.6%	0.924	0.777	0.924	0.776	Yes	Yes
paroxetine	60 days	Ultrarapid vs Normal	4/67	6.0%	1.603	0.369	1.603	0.369	Yes	Yes
paroxetine	90 days	Intermediate vs Normal	129/2333	5.5%	1.179	0.192	1.179	0.192	Yes	Yes
paroxetine	90 days	Poor vs Normal	20/420	4.8%	1.01	0.967	1.01	0.967	Yes	Yes
paroxetine	90 days	Ultrarapid vs Normal	4/67	6.0%	1.302	0.614	1.302	0.614	Yes	Yes
Venlafaxine
venlafaxine	30 days	Intermediate vs Normal	34/945	3.6%	1.005	0.984	1.015	0.949	Yes	Yes
venlafaxine	30 days	Poor vs Normal	4/168	2.4%	0.661	0.435	0.65	0.417	Yes	Yes
venlafaxine	30 days	Ultrarapid vs Normal	0/36	0.0%	0	0.999	0	0.998	Yes	Yes
venlafaxine	60 days	Intermediate vs Normal	51/945	5.4%	1.044	0.827	1.046	0.817	Yes	Yes
venlafaxine	60 days	Poor vs Normal	13/168	7.7%	1.53	0.18	1.494	0.207	Yes	Yes
venlafaxine	60 days	Ultrarapid vs Normal	1/36	2.8%	0.517	0.519	0.494	0.492	Yes	Yes
venlafaxine	90 days	Intermediate vs Normal	72/945	7.6%	1.151	0.406	1.153	0.401	Yes	Yes
venlafaxine	90 days	Poor vs Normal	14/168	8.3%	1.251	0.46	1.211	0.529	Yes	Yes
venlafaxine	90 days	Ultrarapid vs Normal	1/36	2.8%	0.396	0.364	0.375	0.337	Yes	Yes

## Sheet: S10_Negative_controls
Predictor	OR (95% CI)	P
Citalopram
Intermediate vs Normal	1.011 (0.927–1.103)	0.797
Poor vs Normal	0.919 (0.781–1.082)	0.312
Ultrarapid vs Normal	0.911 (0.628–1.322)	0.624
Age	0.993 (0.989–0.998)	0.002
Sex	1.026 (0.938–1.122)	0.574
Townsend index	0.992 (0.979–1.005)	0.213
Sertraline
Intermediate vs Normal	1.012 (0.904–1.133)	0.837
Poor vs Normal	1.040 (0.844–1.282)	0.714
Ultrarapid vs Normal	0.861 (0.535–1.386)	0.538
Age	0.991 (0.986–0.996)	0.001
Sex	0.965 (0.861–1.082)	0.542
Townsend index	0.984 (0.968–1.001)	0.063
Escitalopram
Intermediate vs Normal	1.019 (0.811–1.279)	0.872
Poor vs Normal	1.291 (0.812–2.054)	0.280
Ultrarapid vs Normal	0.904 (0.375–2.182)	0.823
Age	1.000 (0.989–1.012)	0.968
Sex	1.250 (0.985–1.586)	0.067
Townsend index	0.985 (0.952–1.018)	0.363

[truncated: 2 more sheets: S11_Full_cohort, S12_depression_cohort]
